# Supplementary material for: Self-reported menses physiology is positively modulated by a well-formulated, energy-controlled ketogenic diet vs. low fat diet in women of reproductive age with overweight/obesity
Source: PLoS One. 2024 Aug 16;19(8):e0293670. doi: 10.1371/journal.pone.0293670 (PMC11329152; doi:10.1371/journal.pone.0293670)
Supplement: S4 File — (XLSX) [file pone.0293670.s004.xlsx]

## Sheet: WOMEN STAK
ID#	GROUP	REGAIN	CHANGE	WEIGHT0	WEIGHT2	WEIGHT4	WEIGHT6	WAIST0	WAIST2	WAIST4	WAIST6	HIP0	HIP2	HIP4	HIP6	LEAN0	LEAN2	LEAN4	LEAN6	CHOL0	CHOL2	CHOL4	CHOL6	HDL0	HDL2	HDL4	HDL6	TRIGS0	TRIGS2	TRIGS4	TRIGS6	LDL0	LDL2	LDL4	LDL6	CHOLHDLC0	CHOLHDLC2	CHOLHDLC4	CHOLHDLC6	NONHDL0	NONHDL2	NONHDL4	NONHDL6	GLUC0	GLUC2	GLUC4	GLUC6	INSULIN0	INSULIN2
STAK 01	KS	1	1	76.8	72.6	70.75	69.6	88	86	82	82	110	108	100	98	45.94	44.81	43.99	45.72	184	141	153	135	49	38	41	36	62	64	67	69	120	88	97	84	3.8	3.7	3.7	3.8	135	103	112	99	92	64	80	88	8.83	4.47
STAK 02	KS	0	1	80.7	78.4	78.45	77.45	88	84	82	80	106	106	102	104	48.81	46.94	49.12	50.26	199	186	199	186	89	87	81	70	124	95	71	104	87	81	102	96	2.2	2.1	2.5	2.7	110	99	118	116	87	74	74	74	5.5	7.28
STAK 04	KS	0	1	83	78.55	76.15	75.4	93	90	85	86	107	105	102	102	44.76	43.49	43.22	44.08	188	165	185	186	73	66	69	70	252	184	128	104	82	73	94	96	2.6	2.5	2.7	2.7	115	99	116	116	83	76	80	78	9.6	10.66
STAK 09	KS	1	1	79.9	77.1	75.65	75.1	92	88	86	84	109	107	106	106	39.95	38.91	38.91	38.28	190	222	197	212	68	71	57	53	81	66	79	75	105	135	122	142	2.8	3.1	3.5	4	122	151	140	159	84	90	99	94	9.71	6.85
STAK 10	KS	1	1	81.1	77.3	76.4	74.45	93	87	86	85	105.5	101	99.5	102	47.4	45.49	46.17	43.31	184	158	164	167	35	30	29	30	133	123	119	108	124	106	112	115	5.3	5.3	5.7	5.6	149	128	135	137	103	98	88	93	10.01	11.88
STAK 26	KS	0	0	81	78	76	74.4	90	87	84	78	115	114	110	110	41.95	41.72	41.4	40.54	131	169.59	126	111	50	53	44	45	73	106.5	75	90	66	96.97	66	49	2.6	3.89	2.9	2.5	81	116.59	82	66	77	73.9	75	71	6.61	1.36
STAK 11	PL	1	1	99.3	94.7	94.2	92.6	91	88	86.5	84	126	123	120	116	46.72	45.25	43.67	43.04	270	161.94	143	149	35	45.09	33	29	133	91.56	75	85	110	98.42	94	102	5	3.85	4.3	5	135	116.84	110	120	101	75.81	90	87	17.05	3.54
STAK 12	PL	0	0	74	71.05	69.8	69.05	94	85	84	86	108	106	102.5	102	41.63	39.73	39.86	39.95	190	187	174	176	81	90	78	81	82	63	70	60	92	83	81	81	2.3	2.1	2.2	2.2	109	97	96	95	87	50	83	79	6.01	3.24
STAK 14	PL	1	1	91.6	87.1	83.9	81.4	96	92	91	86	117	114.5	111	109	45.45	44.49	44.73	42.49	186	135	137	169	66	56	53	78	103	88	69	65	100	62	69	77	2.8	2.4	2.6	2.2	120	79	84	91	44	70	89	58	10.02	3
STAK 21	PL	1	1	90.5	86	85.5	80.8	91.5	89	86	83	116	112	109	108	48.4	46.9	47.72	45.99	185	195	179	197	52	53	53	49	114	89	76	109	111	123	109	126	3.6	3.7	3.4	4	133	142	126	148	94	82	88	69	11.03	6.46
STAK 22	PL	0	1	80.6	74.45	72.55	71.1	78	77	74	69	110.5	108	108	104	48.12	45.13	44.67	43.95	126	115	115	129	52	40	40	46	31	48	48	64	65	61	61	69	2.4	2.9	2.9	2.8	74	75	75	83	89	80	66	70	8.03	2.45
STAK 23	PL	0	1	100.1	94.8	92.95	91.8	100	98	94	92	124	119	119	119	50.03	49.71	50.35	50.8	201	166	166	181	94	48	48	50	55	93	93	65	93	99	99	115	2.1	3.5	3.5	3.6	107	118	118	131	86	81	76	92	11.79	6.3
STAK 25	PL	0	1	95.4	91.6	90.1	87.1	93.5	90	90	90	122	119	118	117	49.89	49.89	50.08	50.12	168	162	194	191	34	37	42	46	217	167	171	138	100	98	123	119	4.9	4.4	4.6	4.2	134	125	152	145	82	80	87	88	19.89	14.62
STAK 29	LFD	99	0	94	90.6	85.55	87.3	86.5	88	85.5	82	126.33	121.5	122	119	51.85	50.71	50.08	49.94	156	112	100	91	56	40	38	32	56	41	51	36	86	60	49	49	2.8	2.8	2.6	2.8	100	72	62	59	55	74	76	75	15.51	9.57
STAK 30	LFD	99	0	87.2	85.35	83.8	82.7	88.6	92	91	88.5	110	109	110	106	46.31	45.76	45.99	46.17	210	159	166	183	85	58	48	49	90	88	154	108	107	83	92	112	2.5	2.7	3.5	3.7	125	101	118	134	92	87	81	82	22.84	9.76
STAK 33	LFD	99	0	87.6	84.05	81.6	80	88.5	84.5	87.67	87.8	107.3	106	107.67	102	48.94	46.99	46.35	45.63	227	200	183	169	47	49	44	39	323	81	77	138	134	133	122	104	4.8	4.1	4.2	4.3	180	151	139	130	81	81	75	60	20.9	7.35
STAK 35	LFD	99	0	72.7	69.75	68.35	66.3	79.4	76.2	76.6	75	102.6	101.41	95	91	45.63	43.72	44.36	43.36	195	120	124	135	59	44	40	42	148	52	60	86	110	63	70	76	3.3	2.7	3.1	3.2	136	76	84	93	59	82	81	81	10.18	4.35
STAK 36	LFD	99	0	79.1	77.15	75.7	74.35	91	91.5	90.5	88.25	106.75	103.5	103.5	102	49.99	49.03	49.3	48.9	177	148	133	125	27	23	22	23	102	73	70	81	130	109	95	85	6.6	6.4	6	5.4	150	125	111	102	89	90	86	94	9.56	6.47
STAK 39	LFD	99	0	102.5	98.7	95.55	91.8	90	88.5	88.5	80.75	120	115	115	109	61.52	60.11	59.02	57.93	163	100	109	109	45	36	39	37	78	49	54	56	101	50	57	58	3.6	2.8	2.8	2.9	118	64	70	72	85	82	80	82	26.49	10.04
																47.5416			45.8137	185.789			157.947	57.7368			47.6316																					12.6084
																			-0.0363449				-0.149858				-0.175023
[truncated: 30 more columns]

## Sheet: BL STATS
	Table X | Baseline Characteristics
		Ketogenic Diet + Ketone Salts		Ketogenic Diet + Placebo		Low-fat Diet		One-way ANOVA
		Mean	SD	Mean	SD	Mean	SD	p-value
	Weight (kg)	80.4167	3.44868	90.2143	3.19286	87.1833	3.44868	0.139109
	Waist (cm)	90.6667	2.0361	92	1.88506	87.3333	2.0361	0.259402
	Hip (cm)	108.75	2.79403	117.643	2.58677	112.163	2.79403	0.089957
	DEXA Body Fat (%)	0.4025	-0.018414	0.433857	0.017048	0.375833	0.018414	0.0980549
	DEXA Fat Mass (kg)	32.6583	2.49904	38.8814	2.31366	33.5583	2.49904	0.167965
	DEXA Fat Free Mass (kg)	44.8017	1.69129	47.1771	1.56583	50.7067	1.69129	0.0733078
	Cholesterol, Total (mg/dL)	179.333	13.6622	189.429	12.6488	188	13.6622	0.848379
	HDL (mg/dL)	60.6667	8.42802	59.1429	7.80283	53.1667	8.42802	0.802029
	Triglycerides (mg/dL)	120.833	31.4089	105	29.079	132.833	31.4089	0.809215
	LDL (mg/dL)	97.3333	7.69031	95.8571	7.11984	111.333	7.69031	0.306054
	Cholesterol/HDLc	3.21667	0.53426	3.3	0.494629	3.93333	0.53426	0.588873
	Non-HDL (mg/dL)	118.667	9.92375	116	9.18761	134.833	9.92375	0.358089
	Glucose (mg/dL)	87.6667	6.19778	83.2857	5.73803	76.8333	6.19778	0.477634
	Urea Nitrogen (mg/dL)	10.8333	1.52671	14.2857	1.41346	11.5	1.52671	0.235422
	Creatinine (mg/dL)	0.731667	0.0429937	0.778571	0.0398045	0.838333	0.0429937	0.243089

## Sheet: Menses Frequency Questionnaire
	Table 2 | Menses Frequency Questionnaire																KD+KS							KD+PL							LFD
		Visit	Number of Answers			% of Test Visit Asnwers			Kruskal-Wallis Test (p-value)								Data analyzed	No Change	Change in Frequency	Change in Intensity	Regained Period after >1 year	Total		Data analyzed	No Change	Change in Frequency	Change in Intensity	Regained Period after >1 year	Total		Data analyzed	No Change	Change in Frequency	Change in Intensity	Regained Period after >1 year	Total
			KD+KS	KD+PL	LFD	KD+KS	KD+PL	LFD									Day 1	6	0	0	0	6		Day 1	7	0	0	0	7		Day 1	6	0	0	0	6
	No Change	Day 1	6	7	6	1	1	1	1								Day 14	5	1	1	0	7		Day 14	4	1	2	0	7		Day 14	6	0	0	0	6
		Day 14	5	5	6	0.7143	0.625	1	0.389861								Day 28	1	3	2	3	9		Day 28	2	3	2	3	10		Day 28	6	0	0	0	6
		Day 28	1	2	6	0.1111	0.2	1	0.00907365								Day 42	1	3	4	0	8		Day 42	4	1	2	0	7		Day 42	6	0	0	0	6
		Day 42	1	4	6	0.125	0.5714	1	0.0174309								Total	13	7	7	3	30		Total	17	5	6	3	31		Total	24	0	0	0	24
	Change in Frequency	Day 1	0	0	0	0	0	0	1
		Day 14	1	1	0	0.1429	0.125	0	0.607806								Percentage of column total	No Change	Change in Frequency	Change in Intensity	Regained Period after >1 year			Percentage of column total	No Change	Change in Frequency	Change in Intensity	Regained Period after >1 year			Percentage of column total	No Change	Change in Frequency	Change in Intensity	Regained Period after >1 year
		Day 28	3	3	0	0.3333	0.3	0	0.141806								Day 1	46.15%	0.00%	0.00%	0.00%			Day 1	41.18%	0.00%	0.00%	0.00%			Day 1	25.00%
		Day 42	3	1	0	0.375	0.1429	0	0.102065								Day 14	38.46%	14.29%	14.29%	0.00%			Day 14	23.53%	20.00%	33.33%	0.00%			Day 14	25.00%
	Change in Intensity	Day 1	0	0	0	0	0	0	1								Day 28	7.69%	42.86%	28.57%	100.00%			Day 28	11.76%	60.00%	33.33%	100.00%			Day 28	25.00%
		Day 14	1	2	0	0.1429	0.25	0	0.389861								Day 42	7.69%	42.86%	57.14%	0.00%			Day 42	23.53%	20.00%	33.33%	0.00%			Day 42	25.00%
		Day 28	2	2	0	0.2222	0.2	0	0.323495
		Day 42	4	2	0	0.5	0.2857	0	0.0525992								Percentage of row total	No Change	Change in Frequency	Change in Intensity	Regained Period after >1 year			Percentage of row total	No Change	Change in Frequency	Change in Intensity	Regained Period after >1 year			Percentage of row total	No Change	Change in Frequency	Change in Intensity	Regained Period after >1 year
	Regained Period after >1 year	Day 1	0	0	0	0	0	0	1								Day 1	100.00%	0.00%	0.00%	0.00%			Day 1	100.00%	0.00%	0.00%	0.00%			Day 1	100.00%	0.00%	0.00%	0.00%
		Day 14	0	0	0	0	0	0	1								Day 14	71.43%	14.29%	14.29%	0.00%			Day 14	62.50%	12.50%	25.00%	0.00%			Day 14	100.00%	0.00%	0.00%	0.00%
		Day 28	3	3	0	0.3333	0.3	0	0.141806								Day 28	11.11%	33.33%	22.22%	33.33%			Day 28	20.00%	30.00%	20.00%	30.00%			Day 28	100.00%	0.00%	0.00%	0.00%
		Day 42	0	0	0	0	0	0	1								Day 42	12.50%	37.50%	50.00%	0.00%			Day 42	57.14%	14.29%	28.57%	0.00%			Day 42	100.00%	0.00%	0.00%	0.00%
	KD, ketogenic diet; KS, ketone salts; PL, placebo; LFD, low-fat diet.
																	Percentage of grand total	No Change	Change in Frequency	Change in Intensity	Regained Period after >1 year			Percentage of grand total	No Change	Change in Frequency	Change in Intensity	Regained Period after >1 year			Percentage of grand total	No Change	Change in Frequency	Change in Intensity	Regained Period after >1 year
																	Day 1	20.00%	0.00%	0.00%	0.00%			Day 1	22.58%	0.00%	0.00%	0.00%			Day 1	25.00%	0.00%	0.00%	0.00%
																	Day 14	16.67%	3.33%	3.33%	0.00%			Day 14	12.90%	3.23%	6.45%	0.00%			Day 14	25.00%	0.00%	0.00%	0.00%
																	Day 28	3.33%	10.00%	6.67%	10.00%			Day 28	6.45%	9.68%	6.45%	9.68%			Day 28	25.00%	0.00%	0.00%	0.00%
																	Day 42	3.33%	10.00%	13.33%	0.00%			Day 42	12.90%	3.23%	6.45%	0.00%			Day 42	25.00%	0.00%	0.00%	0.00%
	Table 2 | Menses Frequency Questionnaire
		Visit	Number of Answers			% of Test Visit Answers			Kruskal-Wallis Test (p-value)
			KD+KS	KD+PL	LFD	KD+KS	KD+PL	LFD
	No Change	Day 14	5	5	6	0.7143	0.625	1	0.389861
		Day 28	1	2	6	0.1111	0.2	1	0.00907365
		Day 42	1	4	6	0.125	0.5714	1	0.0174309
	Change in Frequency	Day 14	1	1	0	0.1429	0.125	0	0.607806
		Day 28	3	3	0	0.3333	0.3	0	0.141806
		Day 42	3	1	0	0.375	0.1429	0	0.102065
	Change in Intensity	Day 14	1	2	0	0.1429	0.25	0	0.389861
		Day 28	2	2	0	0.2222	0.2	0	0.323495
		Day 42	4	2	0	0.5	0.2857	0	0.0525992
	Regained Period after >1 year	Day 14	0	0	0	0	0	0	1
		Day 28	3	3	0	0.3333	0.3	0	0.141806
		Day 42	0	0	0	0	0	0	1
	KD, ketogenic diet; KS, ketone salts; PL, placebo; LFD, low-fat diet.
	# = p < 0.05 different than LFD.

## Sheet: Menses Questionnaire Ind. Ans.
			No Change				Change in Frequency				Change in Intensity				Regained Menses >1 Year
	ID#	GROUP	Day 1	Day 14	Day 28	Day 42	Day 1	Day 14	Day 28	Day 42	Day 1	Day 14	Day 28	Day 42	Day 1	Day 14	Day 28	Day 42		Hypothesis Test Summary
	STAK 01	KS	Yes	Yes	No	No	No	No	No	No	No	No	No	No	No	No	Yes	No			Null Hypothesis	Test	Sig.a,b	Decision
	STAK 02	KS	Yes	No	No	No	No	Yes	Yes	Yes	No	Yes	No	Yes	No	No	No	No		1	The distribution of Day1_NoChange is the same across categories of Diet.	Independent-Samples Kruskal-Wallis Test	1	Retain the null hypothesis.
	STAK 04	KS	Yes	Yes	No	No	No	No	Yes	Yes	No	No	Yes	Yes	No	No	No	No		2	The distribution of Day14_NoChange is the same across categories of Diet.	Independent-Samples Kruskal-Wallis Test	0.389861	Retain the null hypothesis.
	STAK 09	KS	Yes	Yes	No	No	No	No	No	No	No	No	Yes	Yes	No	No	Yes	No		3	The distribution of Day28_NoChange is the same across categories of Diet.	Independent-Samples Kruskal-Wallis Test	0.00907365	Reject the null hypothesis.
	STAK 10	KS	Yes	Yes	No	No	No	No	Yes	Yes	No	No	No	Yes	No	No	Yes	No		4	The distribution of Day42_NoChange is the same across categories of Diet.	Independent-Samples Kruskal-Wallis Test	0.0174309	Reject the null hypothesis.
	STAK 26	KS	Yes	Yes	Yes	Yes	No	No	No	No	No	No	No	No	No	No	No	No		5	The distribution of Day1_Freq is the same across categories of Diet.	Independent-Samples Kruskal-Wallis Test	1	Retain the null hypothesis.
	STAK 11	PL	Yes	Yes	No	Yes	No	No	Yes	No	No	No	Yes	No	No	No	Yes	No		6	The distribution of Day14_Freq is the same across categories of Diet.	Independent-Samples Kruskal-Wallis Test	0.607806	Retain the null hypothesis.
	STAK 12	PL	Yes	Yes	Yes	Yes	No	No	No	No	No	No	No	No	No	No	No	No		7	The distribution of Day28_Freq is the same across categories of Diet.	Independent-Samples Kruskal-Wallis Test	0.141806	Retain the null hypothesis.
	STAK 14	PL	Yes	Yes	No	No	No	No	Yes	Yes	No	No	No	No	No	No	Yes	No		8	The distribution of Day42_Freq is the same across categories of Diet.	Independent-Samples Kruskal-Wallis Test	0.102065	Retain the null hypothesis.
	STAK 21	PL	Yes	Yes	No	Yes	No	No	No	No	No	No	No	No	No	No	Yes	No		9	The distribution of Day1_Int is the same across categories of Diet.	Independent-Samples Kruskal-Wallis Test	1	Retain the null hypothesis.
	STAK 22	PL	Yes	Yes	No	No	No	No	No	No	No	No	No	Yes	No	No	No	No		10	The distribution of Day14_Int is the same across categories of Diet.	Independent-Samples Kruskal-Wallis Test	0.389861	Retain the null hypothesis.
	STAK 23	PL	Yes	No	Yes	No	No	Yes	No	No	No	Yes	No	Yes	No	No	No	No		11	The distribution of Day28_Int is the same across categories of Diet.	Independent-Samples Kruskal-Wallis Test	0.323495	Retain the null hypothesis.
	STAK 25	PL	Yes	No	No	Yes	No	No	Yes	No	No	Yes	Yes	No	No	No	No	No		12	The distribution of Day42_Int is the same across categories of Diet.	Independent-Samples Kruskal-Wallis Test	0.0525992	Retain the null hypothesis.
	STAK 29	LFD	Yes	Yes	Yes	Yes	No	No	No	No	No	No	No	No	No	No	No	No		13	The distribution of Day1_Regain is the same across categories of Diet.	Independent-Samples Kruskal-Wallis Test	1	Retain the null hypothesis.
	STAK 30	LFD	Yes	Yes	Yes	Yes	No	No	No	No	No	No	No	No	No	No	No	No		14	The distribution of Day14_Regain is the same across categories of Diet.	Independent-Samples Kruskal-Wallis Test	1	Retain the null hypothesis.
	STAK 33	LFD	Yes	Yes	Yes	Yes	No	No	No	No	No	No	No	No	No	No	No	No		15	The distribution of Day28_Regain is the same across categories of Diet.	Independent-Samples Kruskal-Wallis Test	0.141806	Retain the null hypothesis.
	STAK 35	LFD	Yes	Yes	Yes	Yes	No	No	No	No	No	No	No	No	No	No	No	No		16	The distribution of Day42_Regain is the same across categories of Diet.	Independent-Samples Kruskal-Wallis Test	1	Retain the null hypothesis.
	STAK 36	LFD	Yes	Yes	Yes	Yes	No	No	No	No	No	No	No	No	No	No	No	No		a. The significance level is .050.
	STAK 39	LFD	Yes	Yes	Yes	Yes	No	No	No	No	No	No	No	No	No	No	No	No		b. Asymptotic significance is displayed.
	*Note	KD+PL # 11; 21; 25 Marked "No change" at Day 42 despite having recorded prior changes from Day 1
																					Pairwise Comparisons of Diet
	ID#	GROUP	No Change				Change in Frequency				Change in Intensity				Regained Menses >1 Year						Sample 1-Sample 2	Test Statistic	Std. Error	Std. Test Statistic	Sig.	Adj. Sig.a
	STAK 01	KS	1	1	0	0	0	0	0	0	0	0	0	0	0	0	1	0			KD+KS-KD+PL	-1.13095	2.71131	-0.417124	0.676587	1
	STAK 02	KS	1	0	0	0	0	1	1	1	0	1	0	1	0	0	0	0			KD+KS-LFD	-7.91667	2.81366	-2.81366	0.00489814	0.0146944
	STAK 04	KS	1	1	0	0	0	0	1	1	0	0	1	1	0	0	0	0			KD+PL-LFD	-6.78571	2.71131	-2.50275	0.0123234	0.0369702
	STAK 09	KS	1	1	0	0	0	0	0	0	0	0	1	1	0	0	1	0			Each row tests the null hypothesis that the Sample 1 and Sample 2 distributions are the same. Asymptotic significances (2-sided tests) are displayed. The significance level is .050.
	STAK 10	KS	1	1	0	0	0	0	1	1	0	0	0	1	0	0	1	0			a. Significance values have been adjusted by the Bonferroni correction for multiple tests.
	STAK 26	KS	1	1	1	1	0	0	0	0	0	0	0	0	0	0	0	0
	STAK 11	PL	1	1	0	1	0	0	1	0	0	0	1	0	0	0	1	0			Pairwise Comparisons of Diet
	STAK 12	PL	1	1	1	1	0	0	0	0	0	0	0	0	0	0	0	0			Sample 1-Sample 2	Test Statistic	Std. Error	Std. Test Statistic	Sig.	Adj. Sig.a
	STAK 14	PL	1	1	0	0	0	0	1	1	0	0	0	0	0	0	1	0			KD+KS-KD+PL	-3.84524	2.68101	-1.43425	0.151501	0.454504
	STAK 21	PL	1	1	0	1	0	0	0	0	0	0	0	0	0	0	1	0			KD+KS-LFD	-7.91667	2.78222	-2.84545	0.00443486	0.0133046
	STAK 22	PL	1	1	0	0	0	0	0	0	0	0	0	1	0	0	0	0			KD+PL-LFD	-4.07143	2.68101	-1.51862	0.128859	0.386578
	STAK 23	PL	1	0	1	0	0	1	0	0	0	1	0	1	0	0	0	0			Each row tests the null hypothesis that the Sample 1 and Sample 2 distributions are the same. Asymptotic significances (2-sided tests) are displayed. The significance level is .050.
	STAK 25	PL	1	0	0	1	0	0	1	0	0	1	1	0	0	0	0	0			a. Significance values have been adjusted by the Bonferroni correction for multiple tests.
	STAK 29	LFD	1	1	1	1	0	0	0	0	0	0	0	0	0	0	0	0
	STAK 30	LFD	1	1	1	1	0	0	0	0	0	0	0	0	0	0	0	0
	STAK 33	LFD	1	1	1	1	0	0	0	0	0	0	0	0	0	0	0	0
	STAK 35	LFD	1	1	1	1	0	0	0	0	0	0	0	0	0	0	0	0
	STAK 36	LFD	1	1	1	1	0	0	0	0	0	0	0	0	0	0	0	0
	STAK 39	LFD	1	1	1	1	0	0	0	0	0	0	0	0	0	0	0	0

## Sheet: Regain vs. No Regain
	Supplementary Table 2 | Regain Menses vs. Did Not Regain Menses vs. Low-Fat Diet Baseline Characteristics
	Baseline Variables	Menses Regain KD (n = 6)		No Menses Regain KD (n = 7)		LFD (n = 6)		One-Way ANOVA
		Mean	SD	Mean	SD	Mean	SD	p-value
	Body Weight (kg)	86.5333	8.63311	84.9714	9.26476	87.1833	10.5484	0.910577
	BMI (kg/m2)	32.6333	2.90287	32.0857	2.71135	30.16	2.16638	0.254746
	DXA Fat Mass (kg)	37.2117	7.67096	34.9786	5.9048	33.5583	6.40515	0.639177
	DXA Fat-Free Mass (kg)	45.6433	2.97939	46.4557	3.63655	50.7067	5.77881	0.115634
	DXA Body Fat Percentage (%)	0.431167	0.0629902	0.409286	0.0320506	0.375833	0.0404446	0.144951
	Fasting Glucose (mg/dL)	86.3333	21.8235	84.4286	4.07665	76.8333	15.8545	0.532296
	Fasting Insulin (μU/mL)	11.1083	2.99488	9.63286	5.02951	17.58	6.94901	0.0368354
	HOMA-IR	2.41667	1.06474	2.01429	0.992352	3.45	1.77172	0.163137
	Total Cholesterol (mg/dL)	199.833	34.4466	171.857	31.5247	188	27.655	0.297593
	HDL-C (mg/dL)	50.8333	14.3585	67.5714	22.5304	53.1667	19.2085	0.259296
	Triglycerides (mg/dL)	104.333	28.5494	119.143	84.3039	132.833	98.0702	0.816169
	LDL-C (mg/dL)	111.667	9.0037	83.5714	13.526	111.333	18.0629	0.00264083
	Total Cholesterol: HDL-C Ratio	3.88333	1.06661	2.72857	0.9759	3.93333	1.53058	0.151043
	non-HDL-C (mg/dL)	132.333	10.5008	104.286	20.4916	134.833	27.8023	0.0300382
	IL-1β	0.233333	0.0637704	0.278571	0.205299	0.176667	0.085479	0.439104
	IL-6	1.38667	1.08785	2.85286	2.93603	0.856667	0.364179	0.176935
	IL-8	7.64667	1.46581	7.37	2.77315	7.505	3.39712	0.982886
	IL-10	0.395	0.179304	0.462857	0.256367	0.575	0.367845	0.537559
	MCP-1	98.215	17.6687	91.3171	27.3685	76.455	13.6856	0.213082
	TNF-α	2.69333	1.1436	2.92286	1.20062	2.965	1.18868	0.911188
	Post-hoc Differences
	INSULIN0	No	Yes	-1.47548	2.9111	1	-9.25693	6.30598
			LFD	-7.9471*	2.9111	0.0444979	-15.7286	-0.165687
		Yes	No	1.47548	2.9111	1	-6.30598	9.25693
			LFD	-6.47167	3.02099	0.143707	-14.5469	1.60353
		LFD	No	7.9471*	2.9111	0.0444979	0.165687	15.7286
			Yes	6.47167	3.02099	0.143707	-1.60353	14.5469
	LDL0	No	Yes	-28.0952*	7.78687	0.00707661	-48.9098	-7.28068
			LFD	-27.7619*	7.78687	0.00774641	-48.5765	-6.94735
		Yes	No	28.0952*	7.78687	0.00707661	7.28068	48.9098
			LFD	0.333333	8.08082	1	-21.267	21.9336
		LFD	No	27.7619*	7.78687	0.00774641	6.94735	48.5765
			Yes	-0.333333	8.08082	1	-21.9336	21.267
	NONHDL0	No	Yes	-28.0476	11.5832	0.0831356	-59.0099	2.91467
			LFD	-30.5476	11.5832	0.0537897	-61.5099	0.414674
		Yes	No	28.0476	11.5832	0.0831356	-2.91467	59.0099
			LFD	-2.5	12.0205	1	-34.6311	29.6311
		LFD	No	30.5476	11.5832	0.0537897	-0.414674	61.5099
			Yes	2.5	12.0205	1	-29.6311	34.6311

## Sheet: Change vs. No Change
	Supplementary Table 1 | Predictive Baseline Characteristics Between Menses Responders and Non-Responders
	Baseline Variables	Change in Menses (n = 8)		No Change in Menses (n = 11)		Independent t-test	Effect Size
		Mean	SD	Mean	SD	p-value	Cohen's d
	Body Weight (kg)	87.1818	8.44048	84.7625	10.1524	0.578179	0.263424
	BMI (kg/m2)	32.7091	2.77865	30.195	1.83908	0.0402216	1.03203
	DXA Fat Mass (kg)	36.5345	6.91862	33.4487	5.68887	0.316947	0.479105
	DXA Fat-Free Mass (kg)	46.8609	2.86872	48.4775	6.39514	0.465167	0.347183
	DXA Body Fat Percentage (%)	0.418364	0.0520409	0.388125	0.0417422	0.193512	0.629077
	Fasting Glucose (mg/dL)	85.9091	15.5464	78.125	13.8712	0.275868	0.523143
	Fasting Insulin (μU/mL)	11.0418	4.06921	14.7625	7.85714	0.194595	0.627473
	HOMA-IR	2.36364	1.00923	2.9125	1.79797	0.407028	0.395055
	Total Cholesterol (mg/dL)	189.182	33.603	181.125	30.9351	0.60093	0.247666
	HDL-C (mg/dL)	58.8182	21.0372	56.25	19.0994	0.788308	0.12675
	Triglycerides (mg/dL)	118.636	66.7252	119	86.7854	0.991865	0.00480794
	LDL-C (mg/dL)	99.7273	17.2864	103.25	22.4801	0.703594	0.1798
	Total Cholesterol: HDL-C Ratio	3.40909	1.18782	3.5625	1.46671	0.804024	0.117118
	non-HDL-C (mg/dL)	121.273	20.13	124.875	30.7916	0.76095	0.143659
	IL-1β (pg/mL)	0.266364	0.165123	0.185	0.0755929	0.213923	0.59996
	IL-6 (pg/mL)	2.32091	2.51121	0.9875	0.396079	0.157925	0.686367
	IL-8 (pg/mL)	7.33636	2.24578	7.725	3.01662	0.750789	0.149989
	IL-10 (pg/mL)	0.438182	0.237226	0.53	0.322756	0.483236	0.333064
	MCP-1 (pg/mL)	96.6155	23.8315	78.0588	13.1362	0.0636302	0.921934
	TNF-α (pg/mL)	2.78	1.19733	2.97875	1.06865	0.713607	0.173415
